# Supplementary material for: Gut microbiome-based noninvasive diagnostic model to predict acute coronary syndromes
Source: Front Cell Infect Microbiol. 2024 Jan 11;13:1305375. doi: 10.3389/fcimb.2023.1305375 (PMC10829574; doi:10.3389/fcimb.2023.1305375)
Supplement: Supplementary file 1 [file Table_1.xlsx]

## Sheet: Sheet1
Supplementary Table 1. 94 pathways were found significantly altered between the ACS and Control groups.
Description of pathway	p.value	q.value	Regulation
glycolysis II (from fructose 6-phosphate)	2.26e-05	0.00393552	up
adenosylcobalamin salvage from cobinamide I	0.000148823	0.00811908	down
superpathway of pyrimidine deoxyribonucleotides de novo biosynthesis (E. coli)	0.000158824	0.00811908	up
adenosylcobalamin salvage from cobinamide II	0.000241775	0.00811908	down
adenosylcobalamin biosynthesis from cobyrinate a,c-diamide I	0.000281123	0.00811908	down
peptidoglycan biosynthesis II (staphylococci)	0.000311406	0.00811908	up
pyrimidine deoxyribonucleotides de novo biosynthesis II	0.000326369	0.00811908	up
superpathway of geranylgeranyldiphosphate biosynthesis I (via mevalonate)	0.000649309	0.013746	up
superpathway of polyamine biosynthesis III	0.000710431	0.013746	up
mevalonate pathway I	0.000842428	0.0142811	up
inosine-5'-phosphate biosynthesis III	0.000963698	0.0142811	up
superpathway of sulfur oxidation (Acidianus ambivalens)	0.00113174	0.0142811	down
homolactic fermentation	0.00114263	0.0142811	up
glycolysis I (from glucose 6-phosphate)	0.00114814	0.0142811	up
peptidoglycan biosynthesis V (&beta;-lactam resistance)	0.00130371	0.015135	up
superpathway of 2,3-butanediol biosynthesis	0.00163115	0.0177529	up
superpathway of pyrimidine deoxyribonucleoside salvage	0.00182789	0.0187239	up
meta cleavage pathway of aromatic compounds	0.00224944	0.0217619	up
L-glutamate degradation VIII (to propanoate)	0.0030001	0.0272299	down
pyrimidine deoxyribonucleotides de novo biosynthesis I	0.00327508	0.0272299	up
TCA cycle VI (obligate autotrophs)	0.00343752	0.0272299	up
palmitate biosynthesis II (bacteria and plants)	0.00344798	0.0272299	up
superpathway of (R,R)-butanediol biosynthesis	0.00359649	0.0272299	up
methanogenesis from acetate	0.00385727	0.0279875	down
L-methionine salvage cycle III	0.0042406	0.0291501	up
lactose and galactose degradation I	0.00436673	0.0291501	up
superpathway of guanosine nucleotides de novo biosynthesis II	0.00458039	0.0291501	up
superpathway of guanosine nucleotides de novo biosynthesis I	0.00482897	0.0291501	up
tetrapyrrole biosynthesis II (from glycine)	0.00500836	0.0291501	down
L-histidine degradation I	0.00502188	0.0291501	up
superpathway of purine nucleotides de novo biosynthesis II	0.00668571	0.0362715	up
superpathway of glycerol degradation to 1,3-propanediol	0.00672816	0.0362715	down
superpathway of purine nucleotides de novo biosynthesis I	0.0068736	0.0362715	up
thiamin salvage II	0.00804454	0.0405999	down
sucrose biosynthesis I (from photosynthesis)	0.00816015	0.0405999	up
taxadiene biosynthesis (engineered)	0.00852861	0.0412545	up
superpathway of histidine, purine, and pyrimidine biosynthesis	0.00909643	0.0425986	up
L-arabinose degradation IV	0.00969547	0.0425986	down
norspermidine biosynthesis	0.00971437	0.0425986	up
superpathway of salicylate degradation	0.00978497	0.0425986	up
sucrose biosynthesis III	0.010126	0.043008	up
S-methyl-5-thio-&alpha;-D-ribose 1-phosphate degradation	0.0105196	0.0431326	up
superpathway of polyamine biosynthesis I	0.0108041	0.0431326	down
fucose degradation	0.0108984	0.0431326	down
superpathway of arginine and polyamine biosynthesis	0.0113956	0.0440983	down
superpathway of demethylmenaquinol-6 biosynthesis II	0.011689	0.0441104	up
tetrapyrrole biosynthesis I (from glutamate)	0.0119054	0.0441104	down
NAD biosynthesis II (from tryptophan)	0.0122611	0.04433	up
L-tryptophan degradation to 2-amino-3-carboxymuconate semialdehyde	0.0124738	0.04433	up
superpathway of polyamine biosynthesis II	0.013438	0.0461733	down
polyisoprenoid biosynthesis (E. coli)	0.0135228	0.0461733	up
superpathway of fucose and rhamnose degradation	0.0151971	0.0508923	down
CDP-diacylglycerol biosynthesis II	0.0159583	0.0514621	down
CDP-diacylglycerol biosynthesis I	0.0159583	0.0514621	down
superpathway of &beta;-D-glucuronide and D-glucuronate degradation	0.0172124	0.0544971	down
L-lysine biosynthesis II	0.0178995	0.0556607	up
1,5-anhydrofructose degradation	0.0184214	0.0562787	down
pyrimidine deoxyribonucleotide phosphorylation	0.019631	0.05894	up
superpathway of pyrimidine ribonucleotides de novo biosynthesis	0.0202466	0.0597581	up
thiazole biosynthesis I (E. coli)	0.0214334	0.0622065	down
superpathway of N-acetylglucosamine, N-acetylmannosamine and N-acetylneuraminate degradation	0.0229703	0.0655741	down
dTDP-N-acetylthomosamine biosynthesis	0.0239018	0.0671328	down
(5Z)-dodec-5-enoate biosynthesis	0.0243852	0.0674033	up
creatinine degradation I	0.0255312	0.0694682	up
thiazole biosynthesis II (Bacillus)	0.027227	0.0721981	down
4-hydroxyphenylacetate degradation	0.0274283	0.0721981	up
L-glutamate and L-glutamine biosynthesis	0.0282512	0.0721981	down
toluene degradation IV (aerobic) (via catechol)	0.028444	0.0721981	up
TCA cycle I (prokaryotic)	0.0286075	0.0721981	up
superpathway of CDP-glucose-derived O-antigen building blocks biosynthesis	0.0303819	0.0755809	up
methylphosphonate degradation I	0.0309844	0.0759071	down
mandelate degradation to acetyl-CoA	0.0313976	0.0759071	down
superpathway of L-tryptophan biosynthesis	0.0318207	0.0759071	down
guanosine nucleotides degradation III	0.0331641	0.0780426	down
glycogen degradation I (bacterial)	0.0348696	0.0807092	down
coenzyme M biosynthesis I	0.0355621	0.0807092	down
1,4-dihydroxy-6-naphthoate biosynthesis I	0.0362121	0.0807092	up
adenosine nucleotides degradation II	0.0365914	0.0807092	down
aspartate superpathway	0.0366146	0.0807092	up
superpathway of pyrimidine ribonucleosides salvage	0.037163	0.080894	up
L-lysine biosynthesis I	0.0393463	0.0837029	down
superpathway of heme biosynthesis from glycine	0.0394147	0.0837029	up
catechol degradation to 2-oxopent-4-enoate II	0.0405529	0.0844956	up
mixed acid fermentation	0.0412074	0.0844956	up
8-amino-7-oxononanoate biosynthesis I	0.0412437	0.0844956	up
pentose phosphate pathway	0.0422481	0.0854743	up
catechol degradation II (meta-cleavage pathway)	0.0427031	0.0854743	up
ergothioneine biosynthesis I (bacteria)	0.0438567	0.0855489	down
cob(II)yrinate a,c-diamide biosynthesis I (early cobalt insertion)	0.0438768	0.0855489	down
chondroitin sulfate degradation I (bacterial)	0.0442142	0.0855489	up
glycerol degradation to butanol	0.0457049	0.0874615	down
oleate biosynthesis IV (anaerobic)	0.0464833	0.0879841	up
purine nucleobases degradation I (anaerobic)	0.0476386	0.08866	down
Entner-Doudoroff pathway III (semi-phosphorylative)	0.0478586	0.08866	down
P-values were obtained by the student’s t-test. Regulation, the regulation in the ACS group.
